# Supplementary material for: Dopamine D1- and D2-like receptors oppositely regulate lifespan via a dietary restriction mechanism in Caenorhabditis elegans
Source: BMC Biol. 2022 Mar 23;20:71. doi: 10.1186/s12915-022-01272-9 (PMC8941781; doi:10.1186/s12915-022-01272-9)
Supplement: Supplementary file 1 — Additional file 1: Table S1. List of C. elegans strains used in this study. [file 12915_2022_1272_MOESM1_ESM.xlsx]

## Sheet: Sheet1
Strain	Genotype
N2	Bristol, wild type
CF1038	daf-16(mu86) I
CB1112	cat-2(e1112) II
CB1370	daf-2(e1370) III
CZ3086	kin-1(ok338)/unc-54(r293) I
DA1116	eat-2(ad1116) II
FG58	dop-4(tm1392) X
IK130	pkc-1(nj3) V
JT734	goa-1(sa734) I
KK184	par-4(it47) V
KP1182	acy-1(nu329) III
LX636	dop-1(vs101) X.
LX702	dop-2(vs105) V
LX703	dop-3(vs106) X
LX704	dop-2(vs105) V; dop-3(vs106) X
MJ563	tpa-1(k530) IV
NM1380	egl-30(js126) I
PS2627	dgk-1(sy428) X
RB1468	T25E12.4(ok1704) V
RB2037	dkf-1(ok2695) I
RB759	akt-1(ok525) V
RM2221	egl-8(md1971) V
TG38	aak-2(gt33) X
TJ1052	age-1(hx546) II
TJ356	daf-16(zls356)IV
VC1014	dgk-1(ok1462) X
VC127	pkc-2(ok328) X
VC199	sir-2.1(ok434) IV
VC204	akt-2(ok393) X
VC277	pkc-3(ok544)/mIn1 [dpy-10(e128) mIs14] II
