# Supplementary material for: Dopamine D1- and D2-like receptors oppositely regulate lifespan via a dietary restriction mechanism in Caenorhabditis elegans
Source: BMC Biol. 2022 Mar 23;20:71. doi: 10.1186/s12915-022-01272-9 (PMC8941781; doi:10.1186/s12915-022-01272-9)
Supplement: Supplementary file 2 — Additional file 2: Table S2. Supporting data. [file 12915_2022_1272_MOESM2_ESM.xlsx]

## Sheet: Summary of lifespan data
Figure	Strain / treatment	N	Median lifespan	Change in Median lifespan (%)	P value vs. control
1A	N2	57	17	-	-
1A	dop-1	59	18	5.9	0.0765
1A	dop-2	60	15	-11.8	< 0.0001
1A	dop-3	58	15.5	-8.8	0.2468
1A	dop-4	59	22	29.4	< 0.0001
2A	N2 + DMSO	60	19	-	-
2A	N2 + 3μM Ari	59	23	21.1	< 0.0001
2A	N2 + 10μM Ari	61	23	21.1	< 0.0001
2A	N2 + 30μM Ari	59	25	31.6	< 0.0001
2A	N2 + 100μM Ari	60	29	52.6	< 0.0001
2B	N2 + DMSO	60	19	-	-
2B	N2 + 3μM Que	60	17	-10.5	0.0021
2B	N2 + 10μM Que	60	17	-10.5	0.0002
2B	N2 + 30μM Que	58	15	-21	< 0.0001
2B	N2 + 100μM Que	61	15	-21	< 0.0001
3A	cat-2 + DMSO	58	18.5	-	-
3A	cat-2 + 100μM Ari	59	20	8.1	0.7042
3B	dop-2;dop-3 + DMSO	29	17	-	-
3B	dop-2;dop-3 + 100μM Ari	31	17	0	0.585
3C	dop-2 + DMSO	30	17	-	-
3C	dop-2 + 100μM Ari	32	17	0	0.1485
3D	dop-3 + DMSO	30	20	-	-
3D	dop-3 + 100μM Ari	29	32	60	< 0.0001
4A	goa-1 + DMSO	31	13	-	-
4A	goa-1 + 100μM Ari	35	13	0	0.4962
4B	acy-1 + DMSO	30	18	-	-
4B	acy-1 + 100μM Ari	29	22	22.2	< 0.0001
4C	kin-1 + DMSO	29	18	-	-
4C	kin-1 + 100μM Ari	30	22	22.2	< 0.0001
4D	dgk-1 + DMSO	29	17	-	-
4D	dgk-1 + 100μM Ari	30	15	-11.8	0.0075
4E	pkc-1 + DMSO	24	19	-	-
4E	pkc-1 + 100μM Ari	30	21	10.5	0.1204
4F	pkc-2 + DMSO	29	17	-	-
4F	pkc-2 + 100μM Ari	29	25	47.1	< 0.0001
4G	pkc-3 + DMSO	30	19	-	-
4G	pkc-3 + 100μM Ari	30	19	0	0.5001
4H	tpa-1 + DMSO	27	15	-
4H	tpa-1 + 100μM Ari	28	14	-6.7	0.5352
4I	dkf-1 + DMSO	29	15	-
4I	dkf-1 + 100μM Ari	28	15	0	0.7355
4J	dkf-2 + DMSO	29	16
4J	dkf-2 + 100μM Ari	29	20	25	< 0.0001
4K	egl-30 + DMSO	30	27	-	-
4K	egl-30 + 100μM Ari	30	25	-7.4	0.0031
4L	egl-8 + DMSO	26	27	-
4L	egl-8 + 100μM Ari	28	23	-14.2	0.0763
5A	eat-2 + DMSO	59	34	-	-
5A	eat-2 + 100μM Ari	57	31	-8.8	0.4713
6A	daf-16 + DMSO	57	19	-	-
6A	daf-16 + 100μM Ari	69	19	0	0.0978
6D	daf-2 + DMSO	58	37	-	-
6D	daf-2 + 100μM Ari	55	40	8.1	0.4618
6E	age-1 + DMSO	62	22	-
6E	age-1 + 100μM Ari	61	33	50	< 0.0001
6F	akt-1 + DMSO	30	23	-
6F	akt-1 + 100μM Ari	29	40	73.9	< 0.0001
6G	akt-2 + DMSO	64	22	-
6G	akt-2 + 100μM Ari	70	33	50	< 0.0001
6H	sir-2.1 + DMSO	55	19	-	-
6H	sir-2.1 + 100μM Ari	56	31	63.2	< 0.0001
6I	aak-2 + DMSO	65	19	-	-
6I	aak-2 + 100μM Ari	69	16	-15.8	0.0022
6J	par-4 + DMSO	30	18	-	-
6J	par-4 + 100μM Ari	25	18	0	0.8834

## Sheet: Figure 1C
days	N2										dop-2										dop-4
0	0	0	0	0	0	0	0	0	0	0	0	0	0	0	0	0	0	0	0	0	0	0	0	0	0	0	0	0	0	0
1	35	41	52	32	41	48	41	46	46	48	35	42	41	24	34	38	43	44	52	50	24	11	12	15	11	24	26	22	24	23
2	100	118	110	118	112	108	116	123	112	124	133	131	129	119	126	140	118	127	115	131	86	68	77	49	63	86	67	77	64	89
3	119	80	130	124	132	123	134	126	74	73	113	45	100	83	75	90	81	58	104	113	85	76	92	70	91	93	91	107	72	68
4	30	10	9	14	27	65	21	44	9	16	5	8	16	4	0	8	6	4	9	7	43	50	48	92	62	17	54	59	56	47
5	6	22	0	0	2	2	1	6	9	0	0	5	1	0	0	0	0	1	0	1	1	10	8	26	18	6	10	17	15	7
6	2	0			0	1	0	5	0			0	0					0		0	1	1	1	7	8	0	1	13	6	4
7	0					0		0													1	1	0	1	0	0	1	3	3	0
8																					0	0		0			0	0	0

## Sheet: Figure 1D
	number of animals
repro lifespan (days)	N2	dop-2	dop-4
3	0	1	0
4	3	5	0
5	4	4	1
6	3	0	3
7	0	0	6

## Sheet: Figure 1E
Developmental stages
	L1	L2	L3	L4	young adult
N2	0	18.26	32.17	49.57	0
dop-2	0	8.4	32.77	43.7	15.13
dop-4	15.55	39.94	25.53	18.98	0

## Sheet: Figure 5C
Brood size
DMSO	Ari
265	183
274	164
277	186
268	185
278	191
250	177
253	148
206	172
246	195
278	166
271	205
242	165
220	164
260	194
226	161

## Sheet: Figure 5D
Days	DMSO															Ari
0	0	0	0	0	0	0	0	0	0	0	0	0	0	0	0	0	0	0	0	0	0	0	0	0	0	0	0	0	0	0
1	27	20	21	26	35	29	21	33	20	18	30	32	27	34	24	22	8	15	5	20	11	4	9	20	16	14	3	8	13	3
2	151	154	164	152	173	160	144	144	146	158	166	172	150	134	156	54	46	52	43	56	42	43	51	59	45	45	42	41	44	44
3	76	89	83	78	65	57	83	24	63	89	71	36	40	51	41	33	25	28	36	28	35	25	24	25	26	32	30	27	38	33
4	8	11	9	9	4	4	2	4	11	12	2	2	2	7	5	19	30	27	30	27	26	19	23	23	20	37	24	26	30	29
5	3	0	0	3	1	0	3	1	6	1	2	0	1	30	0	16	26	25	23	24	31	18	18	24	26	40	24	31	27	28
6	0			0	0		0	0	0	0	0		0	4		20	19	23	27	21	15	13	16	17	20	19	20	20	20	16
7														0		19	10	16	21	15	17	26	31	27	13	18	22	11	22	8
8																0	0	0	0	0	0	0	0	0	0	0	0	0	0	0

## Sheet: Figure 5F
ORO intensity
DMSO	Ari
0.969818	0.269043
1.18739	0.197447
1.42706	0.705188
0.934506	0.159025
1.15531	0.370605
0.749762	0.0757556
0.720768	0.163107
1.40769	0.128184
0.795037	0.229056
1.06916	0.135814
0.78279	0.481458
0.825421	0.0929499
1.26389	0.383162
1.41074	0.203327
1.13324	0.304578
0.616291	0.180671
0.727358	0.129088
0.655607	0.245745
0.900671	0.0248533
0.949221	0.14429
0.959116	0.153971
0.754156	0.587715
0.96071	0.498924
1.1907	0.230592
1.01017	0.265874
1.05898	0.61492
0.904141	0.170339
0.681977	0.230951
1.03303	0.187465
0.495912	0.336177
0.917341	0.153484
0.53446	0.153174
0.705625	0.691541
0.97355	0.586548
1.30935	0.278971
0.942388
1.11173
1.34558
1.36458
1.16242
1.13505
1.24829
1.44198
1.07703
1

## Sheet: Figure 5G
	Pharyngeal pumps
	Ari	DMSO
	43	52
	36	45
	32	54
	40	50
	42	47
	37	65
	27	47
	34	54
	35	48
	28	54
	28	59
	30	66
	32	46
	43	56
	26	54
	38	62
	27	48
	30	53
	37	51
	32	63
	46	59
	38	57
	44	55
	36	66
	33	50
	41	60
	46	45
	27	51
	46	47
	23	50

## Sheet: Figure 6C
DAF-16 localization
	cytosolic			intermediate			nuclear
DMSO	77.78	30	50	22.2	70	50	0	0	0
Ari	39.39	20	2.44	60.61	80	53.66	0	0	43.9
